# Supplementary material for: Copy Number of the Transposon, Pokey, in rDNA Is Positively Correlated with rDNA Copy Number in Daphnia obtusa
Source: PLoS One. 2014 Dec 9;9(12):e114773. doi: 10.1371/journal.pone.0114773 (PMC4260951; doi:10.1371/journal.pone.0114773)
Supplement: S1 File — Contains the following files: S1 Table. Pokey and rRNA gene number in isolates of Daphnia obtusa analyzed in this study.S2 Table. CT values from qPCR analysis of Pokey and rRNA gene number in isolates of Daphnia obtusa analyzed in this study. (XLSX) [file pone.0114773.s001.xlsx]

## Sheet: Table S1
Table S1. Pokey and rRNA gene number in isolates of Daphnia obtusa analyzed in this study.
					Gene Numbers												Standard Deviation
Group1	Isolate2	Latitude	Longitude	number of generations in interval	18S3	18S rate of change4	t28S.15	28S rate of change4	t28S.25	u28S6	rPokeyA7	rPokeyA rate of change4	rPokeyB8	TG.19	TG.29		18S	t28S-1	t28S-2	u28S	rPokeyA	rPokeyB
MAL-FG	03-05	40.132	-88.141		175		173.5		178	107.5	54.5		2	0.76	0.84		26.2102	26.8849	16.6475	16.1629	5.13015	0.193194
MAL-FG	03-15			10	217.5	4.25	211.5	3.8	277	166.5	48	-0.65	1.5	0.5	0.52		34.109	33.4823	37.191	25.8309	6.31135	0.466507
MAL-FG	03-30			15	171	-3.1	163.5	-3.2	179	118.5	35	-0.866667	1	0.49	0.54		27.9667	28.4815	22.2253	19.1246	4.06705	0.313132
MAL-FG	03-45			15	214.5	2.9	201.5	2.53333	195	172.5	43.5	0.566667	1	0.5	0.57		32.4548	35.407	21.0698	30.6763	4.83241	0.29739
MAL-FG	03-60			15	228.5	0.933333	213	0.766667	244	150	43.5	0	1	0.59	0.64		15.8453	16.1957	5.50454	9.92513	1.29687	0.250611
MAL-FG	03-75			15	242	0.9	234	1.4	250	169.5	47.5	0.266667	1	0.46	0.5		48.0138	46.0335	36.2862	33.606	6.86587	0.381422
MAL-FG / MAL-87	03-85			10	280	3.8	293	5.9	273.5	199	55.5	0.8	1	0.51	0.57		39.7132	42.2566	22.6447	28.3956	4.51417	0.299206
overall change/gen				80	105	1.3125	119.5	1.49375			1	0.0125
mean change/gen per interval						1.61389		1.81339				0.0184524
MAL-FG	12-05				200		201		208.5	138	45		2	0.71	0.78		36.6573	38.0148	26.3017	24.88	5.75697	0.265823
MAL-FG	12-15			10	233	3.3	252.5	5.15	241.5	152	49	0.4	2	0.71	0.71		40.9038	44.2329	43.2758	26.5958	8.78213	0.385089
MAL-FG	12-35			20	196.5	-1.825	241	-0.575	263	128.5	33	-0.8	2	0.68	0.68		40.8756	52.2419	54.4116	27.8987	6.99466	0.387136
MAL-FG	12-45			10	256.5	6	249.5	0.85	234	157.5	54	2.1	2	0.82	0.79		26.606	26.6677	28.9178	17.1657	6.80968	0.234473
MAL-FG	12-55			10	223.5	-3.3	218.5	-3.1	211.5	150.5	51	-0.3	1.5	0.66	0.74		48.6049	47.3818	34.8786	34.5491	8.41733	0.27383
MAL-FG	12-70			15	226.5	0.2	229	0.7	212.5	156.5	41	-0.666667	1.5	0.8	0.75		25.8809	27.1957	31.3802	17.8781	6.33564	0.23651
MAL-FG / MAL-87	12-85			15	104	-8.16667	105.5	-8.23333	99	68.5	21.5	-1.3	1	0.83	0.79		10.8985	10.6542	12.5504	7.68792	2.73995	0.096648
overall change/gen				80	-96	-1.2	-95.5	-1.19375			-23.5	-0.29375
mean change/gen per interval						-0.631944		-0.914583				-0.122917
MAL-FG	29-05				184		183.5		168	102.5	57.5		2.5	0.86	0.83		22.0262	22.2602	21.407	13.3917	7.11934	0.296471
MAL-FG	29-20			15	171.5	-0.833333	193	0.633333	195	107.5	63	0.366667	1	0.82	0.77		19.6857	20.9927	28.7336	12.8312	10.1948	0.176051
MAL-FG	29-30			10	195.5	2.4	216.5	2.35	223	120	63	0	1.5	0.87	0.78		14.0931	20.381	28.4588	9.98479	8.10061	0.176563
MAL-FG	29-40			10	222.5	2.7	231	1.45	227	154.5	69.5	0.65	1.5	0.73	0.78		38.2249	40.7	30.2446	26.3994	9.23041	0.177642
MAL-FG	29-55			15	191.5	-2.06667	207	-1.6	206	118.5	64.5	-0.333333	1	0.82	0.84		22.0365	25.1986	19.9564	13.9497	6.68877	0.125263
MAL-FG	29-65			10	181	-1.05	192	-1.5	195.5	105.5	66	0.15	1	0.83	0.81		18.0256	21.373	21.9765	10.5589	7.68822	0.137039
MAL-FG / MAL-87	29-85			20	202	1.05	206	0.7	205	130	67.5	0.075	1	0.82	0.84		23.42	23.7376	19.2369	15.5884	6.4794	0.112018
overall change/gen				80	18	0.225	22.5	0.28125			10	0.125
mean change/gen per interval						0.366667		0.330655				0.147619
MAL-FG	30-05				137		150.5		146	74.5	49.5		2.5	0.76	0.75		20.4553	22.3191	21.9439	11.1146	7.36933	0.355196
MAL-FG	30-15			10	214.5	7.75	245.5	9.5	237	130.5	69	1.95	2	0.75	0.74		32.4647	37.6719	36.7576	19.7274	10.8036	0.319319
MAL-FG	30-25			10	174.5	-4	184	-6.15	178	115.5	45.5	-2.35	1	0.79	0.8		22.8443	24.2132	21.4681	15.0757	5.67371	0.144177
MAL-FG	30-45			20	39.5	-6.75	59.5	-6.225	70.5	69	7.5	-1.9	0.5	0.63	0.77		9.97997	15.4368	10.2039	18.4798	1.03895	0.0671253
MAL-FG	30-55			10	49.5	1	59.5	0	62.5	40.5	8	0.05	0.5	0.93	0.83		4.59096	3.13004	6.60415	1.80025	0.802631	0.0461169
MAL-FG	30-65			10	55.5	0.6	59	-0.05	59	40.5	9	0.1	0.5	0.87	0.77		5.00869	4.33787	8.1936	3.38229	1.32026	0.0602493
MAL-FG / MAL-87	30-80			15	73.5	1.2	69	0.666667	64.5	41	9	0	0.5	0.88	0.71		8.50937	6.1977	12.7964	3.71487	1.67044	0.0805752
overall change/Gen				75	-63.5	-0.846667	-81.5	-1.08667			-40.5	-0.54
mean change/gen per interval						-0.0333333		-0.477857				-0.384286
MAL-87	02-89			84	202	0.333333	202	0.297619	198.5	109	111	0.702381	2	0.82	0.75		23.5989	22.5739	30.3886	12.1958	16.9951	0.287326
MAL-87	05-89			84	240.5	0.791667	240.5	0.755952	227.5	204.5	55	0.0357143	2	0.82	0.59		34.2548	36.6237	18.105	23.0629	9.87662	0.197364
MAL-87	06-84			79	220.5	0.588608	219	0.531646	202.5	135.5	78	0.329114	2	0.73	0.67		26.8221	27.2806	49.776	22.0767	11.9212	0.436584
MAL-87	09-88			83	184	0.120482	173	-0.0481928	170.5	120.5	56.5	0.0542169	1.5	0.73	0.71		36.1073	35.6469	35.5454	22.2106	13.7471	0.31086
MAL-87	10-91			86	298.5	1.44767	273.5	1.12209	287	156.5	134	0.953488	1	0.69	0.79		51.4675	51.764	26.4334	37.4814	6.69134	0.209912
MAL-87	11-90			85	147	-0.317647	149.5	-0.323529	125.5	130.5	16	-0.423529	0.5	0.71	0.75		59.3314	52.9969	44.728	30.1254	20.3208	0.119444
MAL-87	13-88			83	222	0.578313	226	0.590361	168	153.5	46.5	-0.0662651	2	0.65	0.8		25.4615	26.1376	16.6179	22.6253	2.10312	0.0541946
MAL-87	15-89			84	206	0.380952	200	0.27381	213	172	21	-0.369048	1	0.7	0.82		9.11703	8.79027	10.7524	6.1232	7.57555	0.0783515
MAL-87	17-90			85	211	0.435294	201	0.282353	213.5	140.5	63	0.129412	2	0.67	0.84		50.6438	52.823	17.2481	35.5217	5.08519	0.224452
MAL-87	19-86			81	292.5	1.46296	301.5	1.53704	289	203.5	66	0.17284	1.5	0.81	0.73		37.683	36.4404	34.5514	31.3685	3.42582	0.188498
MAL-87	21-90			85	229	0.647059	213	0.423529	256	138.5	95.5	0.511765	3	0.9	0.73		31.8634	33.5572	47.0591	23.3326	10.8252	0.208963
MAL-87	24-86			81	227.5	0.660494	221	0.54321	159.5	152.5	42	-0.123457	1.5	0.86	0.74		9.72153	11.0635	25.8061	5.63692	9.49086	0.208252
MAL-87	27-91			86	179.5	0.0639535	178.5	0.0174419	172.5	107.5	58	0.0697674	4	0.89	0.75		17.2336	16.4873	39.3159	16.3654	14.3095	0.43198
MAL-87	31-91			86	134	-0.465116	134	-0.5	126	100	15.5	-0.424419	0.5	0.84	0.58		17.8249	17.3789	45.3912	13.3534	12.6638	0.355096
MAL-87	43-88			83	234.5	0.728916	234.5	0.692771	216.5	170.5	55	0.0361446	1.5	0.68	0.69		29.7778	28.5927	39.1828	19.9988	12.954	0.339766
MAL-87	47-83			78	152	-0.282051	146	-0.397436	169	91	57.5	0.0705128	1.5	0.9	0.72		43.4569	41.3704	36.3212	28.8961	11.0056	0.376662
NP	GA1.1	33.5657	-85.0872		225.5		236			161.5	50		0.5	0.7			39.5	40		24.5	7.5	0
NP	GA1.2	33.5657	-85.0872		304.5		281.5			244	65		1	0.593915			33.6278	28.1815		23.9503	6.62404	0.113443
NP	IL1.1	40.132	-88.141		405		427			301.5	102.5		8.5	0.747557			60.7264	64.5458		45.4621	15.4322	1.30338
NP	IL1.2	40.132	-88.141		344		360			213.5	104		19.5	0.744474			52.3563	55.2823		36.2537	16.203	2.93667
NP	IL1.3	40.132	-88.141		424.5		492			250	82.5		10.5	0.753593			64.2697	73.6895		38.064	12.5233	1.52934
NP	IL1.4	40.132	-88.141		324.5		354			242.5	73		2.5	0.760534			49.0318	50.6916		34.03	10.4536	0.352713
NP	IL2	37.686	-89.414		234.5		250.5			187.5	15		1	0.767588			32.2084	35.525		28.1464	2.051	0.140231
NP	IL3	40.1295	-88.1417		581		423.5			373.5	108.5		14	0.310383			152.334	110.753		97.7243	28.7362	3.66289
NP	IN1	39.2216	-86.3597		545.5		385.5			350	69.5		50.5	0.484585			92.0739	65.0518		59.1771	11.7636	8.56938
NP	IN2	39.222	-86.359		448		364.5			306.5	26.5		2	0.655928			97.2689	78.1286		65.7026	5.69875	0.423295
NP	MO1.1	36.57	-93.05		190		191			137.5	29		13	0.854122			17.8261	18.2458		13.0725	2.76688	1.24736
NP	MO1.2	36.57	-93.05		205.5		179.5			154.5	30		16.5	0.658355			44.9546	39.1101		34.0485	6.75453	3.65741
NP	MO2	40.0762	-93.494		584		478			468	86.5		11.5	0.500296			89.2458	73.1141		73.701	13.7536	1.7307
NP	OK1	36.9068	-100.822		573		653			405.5	108.5		4	0.457744			109.88	126.549		83.7974	20.9302	0.780654
NP	OK2	34.3361	-96.7475		305.5		366			198	73		1.5	0.734597			44.6624	49.1729		27.0559	9.84538	0.220901
NP	PA				831.5		580.5			564	154		17.5	0.351367			153.326	107.025		103.902	28.352	3.2431
NP	SC1.1	33.8205	-80.8224		268.5		224			144	67		3	0.775487			35.7822	29.4764		19.0663	9.10936	0.401247
NP	SC1.2	33.8205	-80.8224		380		394.5			254.5	79		2.5	0.764615			52.9638	55.4119		37.4299	11.1377	0.337321
NP	SC2	33.8201	-80.8228		390.5		403.5			283.5	65.5		3	0.785663			49.114	50.4901		36.2535	8.38169	0.359472
NP	SC3	33.7705	-80.6337		870.5		959			659	150.5		0.5	0.652325			195.149	214.495		144.301	33.1592	0.153223
NP	TX	33.7433	-96.7527		437		506			334.5	30.5		1.5	0.8			59.4507	69.701		49.5497	4.18189	0.1987
1. MAL-FG = isolates from 4 mutation accumulation lines sampled at 7 time points between generation 5 and 85
1. MAL-87 = isolates from mutation accumulation lines sampled after ~87 generations
1. NP = isolates from natural populations in the midwestern USA
2. Isolate codes are based on the mutation accumulation line number followed by the generation at which the line was sampled.
3. 18S = 18S rRNA genes
4. the rate of change was calculated as [copy number at generation B - copy number at generation A]/number of generation in the interval. The starting gene number for the MAL-87 lines, calculated as the mean of the estimates at generation 5, was 18S = 174, 28S = 177, rPokeyA = 52
5. t28S = total 28S RNA genes. These genes were estimated twice in MAL isolates (t28S.1, t28S.2)
6. u28S = 28S rRNA genes without inserts
7. rPokeyA = PokeyA elements in rDNA
8. rPokeyB = PokeyB elements in rDNA
9. TG = the ratio of Tif to Gtp single copy reference genes. These ratios were estimated twice in MAL isolates (TG.1, TG.2)

## Sheet: Table S2
Table S2. CT values from qPCR analysis of Pokey and rRNA gene number in isolates of Daphnia obtusa analyzed in this study.
Outlier Ct values that were omitted from the analysis are indicated with grey fill. Not.det = not determined (reaction failed). The threshold value for each gene was calculated as: 0.2 x (2^[1 - (50/length in bp)].
	18S			total 28S			uninserted 28S			rPokeyA			rPokeyB			Tif			Gtp			total 28S (2)			Tif(2)			Gtp(2)
Isolate	1	2	3	1	2	3	1	2	3	1	2	3	1	2	3	1	2	3	1	2	3	1	2	3	1	2	3	1	2	3
3.05	16.7652	16.7475	17.2378	16.9531	17.04	16.8642	17.6722	17.7454	17.6372	17.6188	17.6496	17.6512	23.4024	23.4264	23.4151	25.0323	24.9704	25.1677	24.9008	24.9244	24.8846	15.8239	15.8221	15.8274	23.9221	23.8824	23.9219	23.9178	23.8517	23.8904
3.15	15.4641	15.5591	15.5521	15.6616	15.7438	15.79	16.0925	16.0693	16.1296	17.3241	17.3547	17.3628	23.2255	23.2539	23.2683	24.0923	24.16	24.2236	23.3157	23.332	23.3456	14.6902	14.5965	14.6807	23.4587	23.4766	23.4777	22.6968	22.7378	22.6622
3.3	16.5602	16.6338	16.6442	16.9982	16.7812	16.8006	17.3544	17.3391	17.3731	18.5211	18.4963	18.5291	24.4492	24.5181	24.5423	24.9655	24.8688	24.8632	23.9877	24.1137	24.0712	16.1067	15.9676	15.9604	24.1728	24.1757	24.0196	23.391	23.4563	23.4252
3.45	17.4529	17.509	17.3513	17.9392	17.6624	17.5819	18.0929	17.7572	18.0524	18.5992	18.6485	18.5432	24.9531	24.9419	24.8999	26.0067	26.0702	26.1068	25.2666	25.2996	25.2758	16.2843	16.2781	16.3276	24.5193	24.3578	24.6481	23.9066	23.8941	23.8467
3.6	15.8985	15.9721	15.9547	16.2875	16.2153	16.1513	16.7437	16.7582	16.7582	17.8601	17.8643	17.7964	23.9484	23.9862	23.9055	36.8888	24.4817	24.5823	23.0744	23.9871	23.9869	15.1865	15.1789	15.2056	23.66	23.6241	23.6725	23.2326	23.206	23.2313
3.75	16.8082	16.9063	16.8713	17.0944	17.0715	17.1109	17.6053	17.5331	17.6249	18.4884	18.4962	18.4697	24.7983	24.8235	24.7583	25.6915	25.667	25.8199	24.7875	24.7195	24.8661	15.9819	15.9265	15.9163	24.6585	24.5677	24.6169	23.8289	23.7991	23.8281
3.85	14.5728	14.6022	14.584	14.6282	14.7273	14.663	15.266	15.2338	15.2997	16.9691	17.0048	17.0068	23.5176	23.5831	23.5425	23.6042	23.5866	23.5707	22.7751	22.7543	22.8234	14.5436	14.5801	14.5104	23.2607	23.2928	23.2453	22.6337	22.7252	22.6057
12.05	15.9028	15.9125	16.0142	15.9884	16.1719	16.1528	16.6937	16.6855	16.6643	17.8845	17.9347	17.9488	23.5026	23.4147	23.622	24.5025	24.5585	24.3894	24.2426	24.2124	24.1846	15.5693	15.5775	15.5761	23.944	23.924	23.9728	23.8196	23.8204	23.8317
12.15	14.7888	14.8518	14.8562	14.9071	14.8441	14.8516	15.655	15.6151	15.6629	17.2501	17.1904	17.1787	22.6771	22.8423	22.8081	23.5683	23.588	23.6277	23.3313	23.3097	23.318	14.7887	14.7708	14.7162	23.4228	23.4118	23.4362	23.1393	23.1394	23.1224
12.35	16.7053	16.7271	not.det	16.4943	16.6706	16.9725	17.6985	17.5053	17.4458	19.4654	19.5056	19.3621	24.6521	24.6614	24.6178	25.3098	25.1147	25.3552	24.9619	25.009	24.8437	16.2847	16.2535	16.2587	25.1247	25.1773	24.9577	24.7437	24.8158	24.692
12.45	16.7944	16.8375	17.1358	17.0087	16.9947	17.1114	17.7424	17.673	17.822	18.5097	18.516	18.428	24.4259	24.4779	24.3836	25.6355	25.6643	25.6477	25.6504	25.6521	25.567	16.2105	16.2429	16.2528	24.8168	24.7969	24.716	24.7058	24.6419	24.6887
12.55	15.8621	15.9697	15.9697	16.1265	16.1994	16.0878	16.627	16.6271	16.8867	17.8797	17.8686	17.8497	23.8572	23.9012	23.9604	24.7687	24.6526	24.6572	24.3047	24.2993	24.3279	15.6853	15.6865	15.6755	24.195	24.0141	24.1369	23.8208	23.9815	23.8847
12.7	15.6934	15.7167	15.6958	15.9197	15.8259	15.8081	16.4413	16.422	16.4478	18.3924	18.3936	18.5478	24.2626	24.151	24.2538	24.3487	24.3187	24.3813	24.2658	24.3146	24.2322	15.8961	15.9543	15.9044	24.378	24.3374	24.3167	24.1912	24.0866	24.225
12.85	17.2567	17.1321	17.207	17.3277	17.4029	17.3486	18.1324	17.9627	17.9637	19.5726	19.5808	19.6247	25.5079	25.5603	25.5818	24.6635	24.6775	24.5894	24.5781	24.6067	24.6774	17.2823	17.2357	17.2453	24.4674	24.4514	24.5189	24.3162	24.3267	24.4824
29.05	16.2576	16.2417	16.1869	16.4312	16.4396	16.3466	17.3176	17.1942	17.3968	17.7748	17.7658	17.6844	23.3804	23.3068	23.3512	24.4675	24.7289	24.3575	24.5521	24.5196	24.5271	16.1384	16.1225	16.0093	24.2317	23.92	24.1163	24.1308	24.001	24.0298
29.2	14.9098	14.8039	14.9519	14.8836	14.8922	14.8189	15.8683	15.6718	15.7557	16.3118	16.5377	16.488	23.2708	23.2613	23.2876	23.0178	23.1283	23.1166	23.0122	22.9956	23.0724	14.7192	14.7021	14.7078	23.1383	22.8905	22.9355	22.8053	22.8289	22.8584
29.3	15.2546	15.2841	15.2823	15.2945	15.1626	15.3823	16.0991	16.2452	16.2124	16.9011	16.8788	16.8449	23.5542	23.5224	23.4646	23.6095	23.6375	23.6467	23.7202	23.6361	23.6692	14.9229	14.943	14.9453	23.4164	23.4204	23.4016	23.242	23.3105	23.2861
29.4	15.8301	15.9316	15.863	15.9072	16.0807	15.9716	16.6383	16.6094	16.5599	17.0896	17.1625	17.0973	24.0724	23.9382	23.9545	24.6266	24.6056	24.4546	24.3013	24.3746	24.3129	15.2736	15.3407	15.2699	23.7595	23.8589	23.7884	23.693	23.6464	23.6617
29.55	14.7558	14.734	14.7482	14.7401	14.7437	14.87	15.6948	15.6162	15.6105	16.2414	16.3524	16.3646	23.1074	23.2578	23.2373	23.1824	23.0076	23.1603	23.0873	23.0845	22.9715	14.5252	14.546	14.5334	22.7803	22.8929	22.8532	22.773	22.8012	22.8482
29.65	15.4046	15.3853	15.4017	15.5196	15.5313	15.3699	16.3693	16.3861	16.4054	17.1163	17.0083	17.095	23.9626	23.9499	23.9685	23.6685	23.6618	23.6995	23.7095	23.6302	23.5775	15.4107	15.3881	15.4202	23.6457	23.6668	23.6618	23.5201	23.6159	23.5939
29.85	16.3035	16.187	16.1714	16.2897	16.3691	16.4225	17.1405	17.0907	16.968	18.3655	18.3647	18.2856	25.535	25.4808	25.3815	24.6592	24.775	24.6064	24.6737	24.596	24.6479	16.6392	16.6596	16.6033	24.961	24.9521	24.8817	24.8885	24.9604	24.9359
30.05	16.4377	16.4872	16.5301	16.5533	16.5026	16.4893	17.6482	17.585	17.5564	17.9429	17.9475	17.9171	23.3372	23.3147	23.3571	24.3613	24.4562	24.4099	24.1591	24.2144	24.3434	16.3149	16.2689	16.2383	24.123	24.1257	24.1334	23.8965	23.9304	23.9818
30.15	14.3623	14.3649	14.3127	14.2568	14.2659	14.3583	15.302	15.2547	15.2396	16.2051	16.1788	16.1167	22.3175	22.2586	22.248	22.8706	22.9596	22.999	22.7698	22.6953	22.7679	14.2774	14.2593	14.2669	22.8945	22.8805	22.845	22.6961	22.644	22.6129
30.25	16.9286	16.9309	16.8795	17.047	16.9917	16.9842	17.7066	17.7452	17.7202	18.7583	18.7636	18.6609	25.2453	25.2013	25.1094	25.1297	25.1175	25.2941	25.1412	25.1216	25.0029	16.6431	16.6172	16.6474	24.7631	24.7129	24.7754	24.7398	24.6804	24.5712
30.45	20.1133	20.0523	not.det	19.7514	18.884	19.5799	19.638	19.4067	19.2835	21.5377	21.4892	21.4586	26.5423	26.6892	26.5618	26.181	26.4213	26.1293	25.7098	25.8961	25.8148	18.112	17.986	17.9895	24.7043	24.7059	24.8417	24.6571	24.5762	24.6039
30.55	17.8197	17.719	17.528	17.6263	17.5271	17.637	18.1576	18.2001	18.225	20.6037	20.6191	20.6149	25.814	25.8313	25.8188	23.9238	23.9512	23.8882	24.0581	24.078	24.0529	17.4473	17.5062	17.392	23.9491	23.9411	23.9083	24.0196	23.8545	23.8403
30.65	17.1679	16.9905	16.9916	17.1414	17.1032	17.1746	17.7221	17.6357	17.7962	19.9761	20.0935	20.101	25.5342	25.555	25.5792	23.4973	23.4932	23.5042	23.4973	23.553	23.5726	17.1994	17.1998	17.1873	23.576	23.6388	23.718	23.504	23.4328	23.5454
30.8	18.557	18.8508	18.7787	18.9762	19.1239	18.9701	19.77	19.9133	19.7539	21.4428	21.472	21.447	26.9659	27.0118	27.1941	25.5673	25.5788	25.6984	25.6938	25.6254	25.7462	18.5036	18.5182	18.2924	25.1371	24.9441	25.126	24.8048	24.7743	24.8083
2.89	16.1968	16.2943	16.3142	16.4239	16.4565	16.4407	17.4042	17.3978	17.3647	16.7737	16.7796	16.7973	23.8937	23.7904	23.8122	24.6292	24.783	24.783	24.6976	24.6273	24.7322	15.8963	15.892	15.8832	24.1988	24.2076	24.249	23.9919	24.1234	23.9525
5.89	17.234	17.1337	17.1441	17.4002	17.279	17.3889	17.6328	17.5869	17.5939	18.7868	18.7857	18.7766	24.6043	24.6679	24.7767	25.8884	25.8553	25.9928	25.8604	25.9319	25.8597	16.5758	16.5707	16.6727	25.1645	25.1417	25.3312	24.9056	24.9623	24.6838
6.84	15.6542	15.7223	15.7365	15.8881	15.8482	15.9078	16.6641	16.6026	16.5807	17.1873	17.1849	17.1679	23.7924	23.7399	23.7454	24.3322	24.4368	24.3472	24.1583	24.1044	24.1877	15.7125	15.7232	15.7294	24.1629	not.det	24.1566	23.9281	23.9075	23.8538
9.88	16.8967	16.8607	16.8804	17.1157	17.2227	17.1165	17.6933	17.7848	17.6493	18.4068	18.4012	18.3879	24.8086	24.825	24.7319	25.3226	25.3017	25.2155	24.996	25.1393	25.0782	16.7313	16.6868	16.6891	24.682	24.7373	25.1177	24.5795	24.4929	24.4802
10.91	16.1521	16.1385	15.9875	16.389	16.456	16.3512	17.2928	17.2419	17.2293	17.156	17.2098	17.1771	25.8841	25.9328	25.8667	25.2327	25.2903	25.2876	24.9787	24.9387	24.9609	15.9684	16.0907	15.9721	24.8809	24.9778	24.8377	24.7849	24.6837	24.6973
11.9	16.5947	16.6168	16.594	16.7493	16.8101	16.7109	16.9427	16.9717	16.9664	19.545	19.6094	19.5854	26.1599	26.0046	26.118	24.6709	24.6737	24.6835	24.4727	24.3438	24.4385	16.3818	16.395	16.4408	23.8639	24.1181	23.9669	23.8836	23.9857	23.8133
13.88	17.8106	17.7872	17.7791	17.9044	17.8994	18.0655	18.474	18.5576	18.615	19.646	19.6923	19.7889	25.4185	25.3978	25.6325	26.6372	26.4034	26.6466	26.0745	26.2511	26.2279	17.714	17.7445	17.7342	25.7136	25.7306	25.7273	25.7096	25.5946	25.8602
15.89	16.217	16.1821	16.1588	16.4166	16.3881	16.4099	16.642	16.6458	16.6172	19.684	19.7445	19.708	24.9428	25.1353	25.1768	24.8343	24.7812	24.7253	24.5624	24.4157	24.525	16.1298	16.1963	16.176	24.6182	24.56	24.666	24.4374	24.4254	24.3322
17.9	15.641	15.6363	15.6077	15.8548	15.8615	15.8971	16.4272	16.4106	16.4202	17.1606	17.1359	17.0134	22.9836	22.9568	22.9564	24.2956	24.2922	24.2758	23.9619	23.8676	23.9363	15.2219	15.2564	15.1988	23.6722	23.6343	23.7552	23.4278	23.4096	23.4689
19.86	14.3386	14.3386	14.3668	14.5064	14.4301	14.427	14.9811	15.0925	15.0969	16.4995	16.5203	16.4465	23.3325	23.3431	23.2403	23.359	23.3622	23.3809	23.3481	23.277	23.2563	14.2508	14.2181	14.206	23.1515	23.1251	23.1578	22.9285	22.911	22.8643
21.9	16.207	16.2123	16.2127	16.4534	16.4576	16.4903	17.258	17.2417	16.9714	17.4091	17.4047	17.3649	23.5408	23.4971	23.5057	24.8607	24.8492	24.6964	24.8656	25.0011	24.8278	15.8591	15.8095	15.8748	24.5539	24.6542	24.5712	24.4672	24.3814	24.3899
24.86	15.3042	15.3137	15.2875	15.4971	15.5253	15.4973	16.1259	16.115	15.9969	18.1778	18.4797	not.det	24.5684	24.4423	24.9747	23.8938	23.8609	23.9493	23.937	23.9262	23.9262	16.1683	16.4072	16.277	24.4449	24.3711	24.4685	23.9609	23.779	23.792
27.91	16.3269	16.2893	16.3474	16.5663	16.4361	16.5115	17.2924	17.2899	17.2656	18.4732	18.4744	18.497	23.2478	23.2361	23.3469	24.598	24.5414	24.5082	24.5859	24.6255	24.6723	16.7964	16.7718	16.8457	24.9069	24.9491	24.9796	24.6555	24.7277	24.6802
31.91	15.6211	15.6533	15.6295	15.8468	15.7414	15.8274	16.2573	16.2163	16.2895	18.9353	18.9607	not.det	25.3015	25.2116	25.2523	23.3917	23.5332	23.418	23.4432	23.3761	23.4611	15.7505	15.742	15.7565	23.4332	23.3667	23.3588	23.1913	23.222	23.1
43.88	15.7133	15.6869	15.683	15.8965	15.8186	15.862	16.3595	16.3524	16.3313	17.699	17.6709	17.6589	23.7307	23.74	23.7656	24.3677	24.4562	24.6972	24.1621	24.1125	24.1882	15.6098	15.5705	15.5485	23.9698	24.02	24.0028	23.8671	23.9128	23.8941
47.83	17.7283	17.7817	17.793	18.0096	18.1078	17.9439	18.7442	18.7293	18.7721	19.0989	19.0867	18.9031	25.6771	25.7325	25.566	25.6886	25.8133	25.7423	25.8777	25.8367	25.8673	17.3711	17.3729	17.3816	25.4796	25.4087	25.4888	25.2536	25.3085	25.2607
GA1.1	10.8999	10.886	10.6344	10.9237	10.9264	10.6964	11.4028	11.4511	11.4395	13.2243	13.2682	13.2104	20.8027	20.7803	20.768	19.4156	19.4371	19.4752	19.202	19.1686	19.2068
GA1.2	11.785	11.9216	11.975	12.0794	12.1801	12.1577	12.3377	12.3356	12.4074	14.4236	14.4314	14.3177	21.2078	21.2338	21.2751	21.0306	20.9257	20.688	20.2617	20.2943	20.3161
IL1.1	10.1426	10.1716	10.1241	10.1279	10.211	10.1799	10.7335	10.6653	10.7193	12.3344	12.3535	12.4039	16.7316	16.6564	16.6837	19.6806	19.6705	19.6747	19.4781	19.3888	19.4382
IL1.2	10.1332	10.1339	10.1359	10.2016	10.1852	10.1313	11.0074	10.8324	11.0974	12.1383	12.0142	12.0969	15.1369	15.1508	15.1561	19.4185	19.4141	19.4184	19.1685	19.1041	19.229
IL1.3	9.94284	9.83731	9.89328	9.78949	9.79149	9.72875	10.7474	10.8126	10.8705	12.5441	12.5326	12.4457	16.2448	16.2364	16.1999	19.5476	19.4933	19.4144	19.2673	19.2264	19.2701
IL1.4	10.5437	10.3635	10.3674	10.3404	10.4301	10.4269	10.9761	10.9825	10.98	12.7635	12.8428	12.8507	18.5778	18.5791	18.628	19.6078	19.6052	19.5958	19.3637	19.4187	19.3843
IL2	10.3256	10.286	10.2555	10.3537	10.2163	10.3217	10.6789	10.6744	10.8813	14.645	14.676	14.5861	19.3395	19.3939	19.3366	18.9709	18.9835	18.9368	18.7656	18.7713	18.7343
IL3	10.1929	10.1814	10.1232	10.7479	10.7543	10.7728	10.9322	10.9423	10.9833	12.9066	12.8779	12.7654	16.506	16.581	16.4898	20.3162	20.5608	20.9351	18.841	18.8207	18.8534
IN1	10.3283	10.3567	10.3418	10.9808	10.9752	10.9992	11.1358	11.1091	11.1568	13.5828	13.6254	13.64	14.6013	14.5651	14.5372	20.3234	20.2759	20.4463	19.4526	19.4405	19.4322
IN2	9.84709	9.84545	not.det	10.2889	10.2762	10.2391	10.5551	10.5051	10.5416	14.2836	14.3331	14.2559	18.8457	18.8755	18.974	19.6102	19.5997	19.6204	19.1599	19.1552	19.1849
MO1.1	11.2972	11.3067	11.3435	11.4099	11.3986	11.4743	11.9704	11.9108	11.9066	14.2836	14.3628	14.3161	16.0141	16.0968	16.0889	19.5801	19.673	19.5585	19.4768	19.5453	19.6788
MO1.2	12.4168	12.3531	12.3447	12.7246	12.6923	12.7134	12.9498	12.876	12.9986	15.3614	15.5535	15.4395	16.9222	16.9129	16.8453	20.8711	20.9719	21.0511	20.5767	20.5207	20.5216
MO2	11.5557	11.5655	11.5679	12.0081	11.983	11.989	11.9866	12.1088	11.9879	14.5315	14.6323	14.6809	18.3005	18.3563	18.3321	21.7629	21.6607	22.1857	20.8364	20.9265	20.8457
OK1	10.3077	10.3291	10.3112	10.1829	10.2829	10.2106	11.076	10.8096	10.9926	12.9406	12.9814	13.0154	18.6468	18.5999	18.6013	20.4361	20.4597	20.4055	19.4547	19.4352	19.4333
OK2	10.3642	10.3817	10.5579	10.2379	10.2763	10.2782	11.1641	11.1991	11.2665	12.7557	12.7426	12.7058	19.1766	19.1724	19.1521	19.4109	19.3727	19.5031	19.1583	18.5262	not.det
PA	10.1981	10.1611	10.1847	10.8608	10.8335	10.8285	10.8734	10.8816	10.9024	12.8837	12.8906	12.8628	16.7252	16.7296	16.7967	20.5856	20.9068	20.9136	19.5313	19.4661	19.5391
SC1.1	11.1576	10.7702	10.7744	11.161	11.1726	11.1542	11.8109	11.8641	11.8452	13.093	12.999	12.967	18.3446	18.3286	18.3879	19.6346	19.6309	19.6922	19.447	19.4901	19.4702
SC1.2	9.88804	9.86506	9.88627	9.94889	9.88879	9.94408	10.5444	10.703	10.5592	12.4385	12.3784	12.3656	18.3316	18.3262	18.3269	19.2739	19.3205	19.2882	19.1315	19.0162	19.1055
SC2	9.88681	9.94009	9.91247	9.95804	9.96203	9.98605	10.5193	10.4568	10.5545	12.7005	12.7853	12.7771	18.1706	18.1111	18.1696	19.3833	19.3154	19.3541	19.2161	19.1663	19.1708
SC3	7.89239	7.77783	7.94491	7.82696	7.7164	7.87782	8.37394	8.39878	8.37066	10.69	10.6405	10.6072	19.5117	19.5054	19.5212	18.599	18.6076	18.7016	18.1672	18.1505	18.2008
TX	9.95879	10.0035	9.97738	9.80965	9.88406	9.88915	10.625	10.4408	10.4273	14.1343	14.1798	14.2258	19.4408	19.4595	19.4534	19.5928	19.5918	19.6314	19.4071	19.3671	19.4506
